# Supplementary material for: Shortened Relative Leukocyte Telomere Length Is Associated With Polycystic Ovary Syndrome and Metabolic Traits
Source: Endocrinol Diabetes Metab. 2025 Feb 18;8(2):e70030. doi: 10.1002/edm2.70030 (PMC11833164; doi:10.1002/edm2.70030)
Supplement: Supplementary file 3 — Data S1. [file EDM2-8-e70030-s001.xlsx]

## Sheet: Legend
Supplementary table 1. Instruments variables of TL
Supplementary table 2. Instruments variables of PCOS
Supplementary Table 3. Causal associations from TL to PCOS
Supplementary Table 4. Assessment of the horizontal pleiotropic effects from TL to PCOS
Supplementary Table 5. Causal associations from PCOS to TL
Supplementary Table 6. Assessment of the horizontal pleiotropic effects from PCOS to TL

## Sheet: Supplementary table 1
Supplementary table 1. Instruments variables of TL
SNP	pval	effect_allele	other_allele	eaf	beta	se	r2	Fvalue
rs2977608	3e-08	A	C	0.256051	-0.0129483	0.00233716	6.5e-05	114.373
rs66731853	1.5e-16	G	A	0.682696	0.0177791	0.00215421	0.000144	114.373
rs6669563	2.1e-19	G	A	0.562232	-0.0182358	0.00202476	0.000172	114.373
rs4660456	2.8e-09	A	G	0.770446	-0.0141182	0.00237603	7.48e-05	114.373
rs41269079	1.7e-09	T	A	0.811009	-0.0153617	0.0025499	7.69e-05	114.373
rs139795227	6.7e-12	A	C	0.985979	-0.0599379	0.00873247	9.98e-05	114.373
rs145114957	4.6e-08	C	G	0.957352	-0.0272605	0.00498872	6.32e-05	114.373
rs4498805	5.7e-14	G	T	0.453368	-0.0150601	0.00200376	0.00012	114.373
rs17464525	6.6e-36	G	A	0.819077	0.0324422	0.00259325	0.000331	114.373
rs11579626	1.3e-13	A	C	0.915118	-0.0265113	0.00357752	0.000116	114.373
rs6587577	4.8e-12	A	G	0.173654	0.0182148	0.0026359	0.000101	114.373
rs6659669	1.1e-08	C	T	0.394905	0.0117091	0.00205167	6.9e-05	114.373
rs932002	7.3e-47	C	T	0.849157	0.0402052	0.00279667	0.000438	114.373
rs2555104	6.6e-12	A	C	0.565745	0.0139717	0.00203498	9.98e-05	114.373
rs56178008	9.7e-13	T	A	0.562503	-0.0143739	0.00201464	0.000108	114.373
rs6751209	1.6e-08	T	C	0.795769	0.0140465	0.00248465	6.77e-05	114.373
rs965109	1.8e-55	C	T	0.975662	0.101702	0.00648201	0.000521	114.373
rs188918174	1.2e-13	C	T	0.963894	-0.0403062	0.00543604	0.000116	114.373
rs12619538	5.9e-09	A	C	0.858965	-0.0167489	0.00287813	7.17e-05	114.373
rs17803849	4.2e-41	C	T	0.594839	-0.0273203	0.00203482	0.000382	114.373
rs4535042	3.3e-08	T	G	0.700733	-0.0121194	0.00219332	6.47e-05	114.373
rs869785	4.4e-12	T	C	0.327529	0.0147303	0.00212801	0.000101	114.373
rs2230590	3.6e-15	T	C	0.489103	0.0158022	0.00200806	0.000131	114.373
rs78491606	1.9e-24	A	C	0.981567	0.0756311	0.00741168	0.00022	114.373
rs13062095	9.7e-11	T	C	0.672157	-0.0138552	0.00214113	8.87e-05	114.373
rs6776756	1.1e-17	G	A	0.402438	0.0174439	0.00203747	0.000155	114.373
rs9878436	1.2e-12	C	T	0.565607	0.0143407	0.00201819	0.000107	114.373
rs10936598	1e-200	A	C	0.67621	0.0656433	0.00214663	0.00197654	114.373
rs76094497	1.6e-09	G	A	0.948431	-0.0278689	0.00461731	7.71e-05	114.373
rs563069803	3.5e-11	G	T	0.981742	0.0571967	0.00863522	9.29e-05	114.373
rs112394943	1.6e-12	T	C	0.837259	0.0198961	0.00281641	0.000106	114.373
rs2282764	9.3e-15	A	G	0.857616	0.0224234	0.00289392	0.000127	114.373
rs871134	1.7e-19	C	T	0.430968	0.0182986	0.0020263	0.000173	114.373
rs10805346	7e-09	T	C	0.560661	-0.0117072	0.00202147	7.1e-05	114.373
rs4695407	1.5e-12	A	G	0.492157	-0.0141511	0.00199925	0.000106	114.373
rs10024820	2.1e-12	T	C	0.610765	0.0144438	0.00205573	0.000105	114.373
rs4435700	2.2e-112	C	A	0.235067	-0.0535453	0.00237679	0.00107372	114.373
rs11746381	1.9e-14	T	C	0.9432	-0.0329955	0.00431036	0.000124	114.373
rs11745132	2.8e-09	G	T	0.99211	-0.0709046	0.0119367	7.47e-05	114.373
rs7726159	1e-200	C	A	0.672705	-0.0707719	0.0021282	0.00233657	114.373
rs61748181	2.8e-23	C	T	0.971072	0.059181	0.00595394	0.000209	114.373
rs6881568	3.7e-16	C	A	0.63742	-0.0169256	0.00207735	0.000141	114.373
rs6873104	2.6e-13	A	T	0.898716	0.0245329	0.00335421	0.000113	114.373
rs55747751	1.7e-08	G	A	0.922625	0.0211612	0.00375164	6.74e-05	114.373
rs185174247	1.1e-17	G	A	0.94391	-0.0372806	0.00435145	0.000155	114.373
rs80324517	1.8e-17	G	A	0.951741	-0.0396515	0.00466286	0.000153	114.373
rs7772289	1.7e-18	G	T	0.496919	-0.017549	0.00200003	0.000163	114.373
rs2763979	1.3e-40	C	T	0.640279	0.0277713	0.00208092	0.000377	114.373
rs112817717	1.4e-10	G	C	0.524294	-0.0136334	0.00212384	8.73e-05	114.373
rs141127771	2.4e-09	G	A	0.740951	0.0160204	0.00268436	7.54e-05	114.373
rs9398196	9.5e-13	A	G	0.47995	0.0143586	0.00201175	0.000108	114.373
rs61405042	8.5e-17	C	T	0.970712	0.0501874	0.00602955	0.000147	114.373
rs13230646	8.9e-14	T	C	0.751055	0.0173277	0.00232377	0.000118	114.373
rs11769630	4.3e-11	T	A	0.927773	0.0256807	0.00389475	9.21e-05	114.373
rs38664	3e-09	T	C	0.40335	0.0122471	0.00206433	7.45e-05	114.373
rs2056726	7.9e-21	G	A	0.785624	0.0228078	0.00243638	0.000186	114.373
rs7790856	1.8e-87	C	T	0.710861	0.0437199	0.00220526	0.000832	114.373
rs565783711	1.8e-12	C	T	0.982183	-0.0573006	0.00813161	0.000105	114.373
rs6969930	1.4e-23	T	C	0.386625	0.020481	0.00204695	0.000212	114.373
rs117407747	1.8e-13	C	T	0.972429	-0.0450533	0.00611706	0.000115	114.373
rs1985369	3.6e-25	A	G	0.131822	0.0311893	0.00300952	0.000227	114.373
rs2306646	3.3e-25	G	C	0.440525	0.0209417	0.00201898	0.000228	114.373
rs762679	1.4e-27	T	A	0.143499	-0.0310104	0.00285024	0.000251	114.373
rs10808899	3.1e-21	G	C	0.110687	0.030141	0.00318664	0.000189	114.373
rs10112752	9.5e-46	G	A	0.569631	0.0287522	0.00202518	0.000427	114.373
rs1023767	5e-15	G	A	0.762405	0.0183732	0.00234772	0.00013	114.373
rs4742448	6.4e-14	C	G	0.530842	-0.0154567	0.00206109	0.000119	114.373
rs11557154	1.1e-30	C	T	0.86997	0.0343719	0.00298538	0.000281	114.373
rs4743037	5.1e-10	C	T	0.769126	-0.0147971	0.00238094	8.18e-05	114.373
rs10905255	2.6e-19	G	T	0.42081	0.0182493	0.00203099	0.000171	114.373
rs7906139	3.8e-10	G	A	0.870013	0.0187481	0.00299391	8.3e-05	114.373
rs12412214	3.4e-28	G	A	0.720235	0.0245174	0.00222685	0.000257	114.373
rs11190270	4.8e-08	G	A	0.797531	0.0137617	0.00252136	6.31e-05	114.373
rs9419958	2.6e-167	T	C	0.13861	0.0810098	0.00293847	0.00160706	114.373
rs805664	1.6e-20	A	T	0.0132291	0.0867148	0.00934002	0.000183	114.373
rs77231040	2e-13	G	C	0.994258	-0.0989303	0.0134649	0.000114	114.373
rs939916	6.6e-29	G	A	0.330033	-0.0241795	0.00216724	0.000264	114.373
rs1609812	3.9e-65	G	A	0.160214	-0.046609	0.00273479	0.000615	114.373
rs10840270	1.3e-11	C	G	0.344316	-0.014383	0.00212494	9.7e-05	114.373
rs2293579	3.3e-10	G	A	0.613726	0.012915	0.00205481	8.37e-05	114.373
rs611646	3.5e-73	T	A	0.591315	0.0368309	0.00203547	0.000693	114.373
rs11212631	4.7e-14	T	C	0.800771	0.0193458	0.00256554	0.00012	114.373
rs6590343	1.5e-09	A	G	0.483615	-0.0121739	0.00201444	7.73e-05	114.373
rs10845387	1.5e-11	G	A	0.647334	0.0141214	0.00209396	9.63e-05	114.373
rs12369950	8e-10	T	C	0.859325	0.0178308	0.00290205	7.99e-05	114.373
rs79755767	4.8e-16	G	A	0.904292	-0.0278665	0.00343286	0.00014	114.373
rs17445108	2e-08	G	A	0.87305	0.0168922	0.00300983	6.67e-05	114.373
rs1907702	5.9e-10	G	A	0.233229	-0.0150247	0.00242651	8.12e-05	114.373
rs10774624	2.9e-13	G	A	0.46724	-0.0149944	0.00205494	0.000113	114.373
rs76666449	8.2e-19	T	C	0.899375	-0.0295125	0.00333186	0.000166	114.373
rs10773176	5.2e-14	A	G	0.258786	0.0172009	0.00228534	0.00012	114.373
rs28577594	5.4e-17	G	C	0.290171	-0.0187657	0.00224024	0.000149	114.373
rs1332941	5.9e-21	A	G	0.179534	-0.0256552	0.00273159	0.000187	114.373
rs670180	1.2e-08	T	A	0.430896	0.0115801	0.00203062	6.89e-05	114.373
rs9600019	2.4e-09	C	T	0.664421	-0.0127134	0.00213096	7.54e-05	114.373
rs3093888	1.5e-10	G	A	0.94869	0.028973	0.00452459	8.68e-05	114.373
rs73581419	1.3e-12	C	T	0.893395	-0.0229838	0.00324156	0.000106	114.373
rs113525195	3.1e-08	C	A	0.709746	0.0124075	0.00224132	6.49e-05	114.373
rs45604339	4.3e-22	C	T	0.65758	0.020433	0.00211433	0.000198	114.373
rs137901416	4.7e-43	G	A	0.899689	-0.04572	0.00332355	0.000401	114.373
rs8006485	1.2e-21	G	T	0.546898	-0.0191453	0.00200238	0.000194	114.373
rs1957937	1.9e-14	A	T	0.83982	-0.0209365	0.00273361	0.000124	114.373
rs11629678	1.2e-24	G	A	0.67125	-0.0218996	0.00213727	0.000222	114.373
rs181647350	7.7e-46	T	C	0.761155	0.0336811	0.00236985	0.000428	114.373
rs1980240	2.2e-10	A	C	0.594757	-0.0129625	0.0020416	8.54e-05	114.373
rs5742915	1.6e-21	T	C	0.554171	-0.0193377	0.00202886	0.000192	114.373
rs113490934	3.2e-17	T	C	0.937995	0.0351432	0.00416402	0.000151	114.373
rs12932179	1.8e-11	A	G	0.438601	0.0136257	0.0020276	9.56e-05	114.373
rs182059586	4.9e-17	T	C	0.97489	0.0571159	0.00680853	0.000149	114.373
rs450962	5.9e-09	A	G	0.716221	-0.0142833	0.00245428	7.17e-05	114.373
rs1105407	5.2e-09	C	G	0.832677	-0.0162208	0.0027778	7.22e-05	114.373
rs76219171	7.8e-17	G	A	0.941567	-0.0359839	0.00431741	0.000147	114.373
rs528301822	1.7e-27	A	T	0.710663	-0.0239697	0.00220584	0.00025	114.373
rs62050964	1.6e-18	G	A	0.662355	0.0193559	0.00220429	0.000163	114.373
rs11866592	1.3e-33	G	A	0.85802	-0.03464	0.00286611	0.000309	114.373
rs2303262	2.9e-85	C	T	0.222887	0.0469485	0.00239917	0.00081	114.373
rs11117354	3.4e-26	T	C	0.303487	-0.0232506	0.00219601	0.000237	114.373
rs12925933	7e-12	A	C	0.33779	0.0146622	0.00213796	9.96e-05	114.373
rs59409453	1.6e-18	A	G	0.269398	-0.0202133	0.00230175	0.000163	114.373
rs12451892	2.2e-08	T	C	0.619489	0.0116145	0.00207578	6.63e-05	114.373
rs4724	9.8e-69	G	A	0.883402	0.0547446	0.00312441	0.00065	114.373
rs75664430	3.6e-24	C	G	0.751972	0.0235179	0.0023186	0.000218	114.373
rs111527438	3.1e-09	T	C	0.648749	-0.0125	0.00211016	7.43e-05	114.373
rs12941945	3e-22	A	G	0.832437	0.0261033	0.00269093	0.000199	114.373
rs7209057	5.7e-09	G	A	0.438956	-0.011819	0.00202865	7.19e-05	114.373
rs6501181	6.4e-11	T	A	0.462629	-0.0133104	0.00203729	9.04e-05	114.373
rs144204502	3.4e-28	C	T	0.987438	0.100574	0.00913369	0.000257	114.373
rs3891167	1.2e-70	A	G	0.746565	0.0425685	0.00239551	0.000668	114.373
rs150150565	6.8e-18	C	T	0.978545	-0.063762	0.00739877	0.000157	114.373
rs116863223	2.6e-18	G	A	0.988237	0.0817874	0.00937157	0.000161	114.373
rs139669835	6.1e-09	C	T	0.990635	0.0612563	0.0105346	7.16e-05	114.373
rs16978028	8.2e-26	A	T	0.856273	0.029945	0.00285068	0.000234	114.373
rs2276182	2.8e-30	C	G	0.596773	-0.0233529	0.00204247	0.000277	114.373
rs1879100	8.1e-11	C	T	0.137732	0.0191293	0.00294351	8.94e-05	114.373
rs11085072	2.6e-08	C	T	0.763091	0.0131806	0.00236713	6.57e-05	114.373
rs8105767	2.5e-50	A	G	0.70533	-0.0328384	0.00220117	0.000471	114.373
rs4530278	1.5e-11	G	T	0.40185	-0.0138793	0.0020567	9.64e-05	114.373
rs429358	3.8e-10	T	C	0.846031	-0.0173498	0.00277091	8.3e-05	114.373
rs8102497	1.4e-13	G	A	0.568172	0.0149654	0.0020233	0.000116	114.373
rs6054257	1.1e-08	G	A	0.206478	0.0141684	0.00247729	6.93e-05	114.373
rs1291143	1.8e-69	A	C	0.150974	-0.0493145	0.0027991	0.000657	114.373
rs188546415	1.3e-09	G	A	0.984021	0.0543424	0.0089572	7.79e-05	114.373
rs3865523	1.8e-93	G	T	0.187902	0.0554621	0.00270426	0.00089	114.373
rs552374163	1.6e-09	C	T	0.992383	0.0724929	0.0120159	7.71e-05	114.373
rs35640778	9.6e-195	G	A	0.979243	0.209011	0.00702087	0.00187344	114.373
rs61736615	4.6e-12	G	A	0.96333	0.0371885	0.0053752	0.000101	114.373
rs115610405	1.8e-50	C	A	0.981137	0.10951	0.00733009	0.000472	114.373
rs139228302	3.8e-13	G	A	0.974508	0.0473144	0.00651556	0.000112	114.373
rs151255005	7.3e-10	C	A	0.986618	-0.054367	0.00882694	8.03e-05	114.373
rs28502153	1.2e-25	C	A	0.622042	0.0215916	0.00206208	0.000232	114.373
rs6007020	4.8e-12	T	C	0.632177	-0.0144904	0.00209637	0.000101	114.373
rs131795	7.4e-24	A	T	0.207665	0.0247943	0.00246179	0.000215	114.373
rs1003322	1e-08	C	A	0.786258	-0.0141734	0.00247546	6.94e-05	114.373

## Sheet: Supplementary table 2
Supplementary table 2. Instruments variables of PCOS
SNP	pval	effect_allele	other_allele	eaf	beta	se	r2	Fvalue
rs10739076	2.51e-08	A	C	0.3078	0.1097	0.0197	0.00180041	41.9171
rs11031005	8.66e-13	T	C	0.8537	-0.1593	0.0223	0.00295943	41.9171
rs11225154	5.44e-11	A	G	0.0941	0.1787	0.0272	0.00250436	41.9171
rs13164856	1.45e-10	T	C	0.7291	0.1235	0.0193	0.00241774	41.9171
rs1784692	1.88e-10	A	G	0.8237	0.1438	0.0226	0.00234938	41.9171
rs1795379	1.81e-09	T	C	0.2398	-0.1174	0.0195	0.0021039	41.9171
rs2178575	3.34e-14	A	G	0.1512	0.1663	0.0219	0.00334284	41.9171
rs2271194	4.57e-09	T	A	0.416	0.0971	0.0166	0.00198624	41.9171
rs7563201	3.68e-10	G	A	0.4507	-0.1081	0.0172	0.0022923	41.9171
rs7864171	2.95e-08	A	G	0.4284	-0.0933	0.0168	0.00179077	41.9171
rs804279	3.76e-12	T	A	0.2616	0.1276	0.0184	0.0027895	41.9171
rs8043701	9.61e-10	A	T	0.815	-0.1273	0.0208	0.002174	41.9171
rs853854	2.36e-09	T	A	0.4989	-0.0975	0.0163	0.00207685	41.9171
rs9696009	7.96e-11	A	G	0.0679	0.202	0.0311	0.00244789	41.9171

## Sheet: Supplementary table 3
Supplementary Table 3. Causal associations from TL to PCOS
outcome	exposure	method	b	se	pval	lo_ci	up_ci	or	or_lci95	or_uci95
PCOS	TL	MR Egger	-0.0547239	0.267649	0.838348	-0.579316	0.469868	0.946747	0.560281	1.59978
PCOS	TL	Maximum likelihood	-0.150144	0.136731	0.272163	-0.418136	0.117849	0.860584	0.658273	1.12507
PCOS	TL	Weighted median	-0.102356	0.215833	0.63533	-0.525388	0.320676	0.902708	0.591326	1.37806
PCOS	TL	Weighted mode	-0.0446948	0.257461	0.862478	-0.549318	0.459928	0.956289	0.577344	1.58396
PCOS	TL	Inverse variance weighted (multiplicative random effects)	-0.149263	0.143815	0.299324	-0.43114	0.132614	0.861343	0.649768	1.14181
PCOS	TL	Inverse variance weighted (fixed effects)	-0.149263	0.136107	0.272789	-0.416032	0.117506	0.861343	0.659659	1.12469

## Sheet: Supplementary table 4
Supplementary Table 4. Assessment of the horizontal pleiotropic effects from TL to PCOS
		Pleiotropy			Heterogeneity
outcome	exposure	egger_intercept	se	pval	Q	Q_df	Q_pval
PCOS	TL	-0.00302846	0.00722063	0.67568	131.744	118	0.182699

## Sheet: Supplementary table 5
Supplementary Table 5. Causal associations from PCOS to TL
outcome	exposure	method	b	se	pval	lo_ci	up_ci	or	or_lci95	or_uci95
TL	PCOS	MR Egger	-0.0351103	0.0330768	0.319463	-0.0999407	0.0297202	0.965499	0.904891	1.03017
TL	PCOS	Maximum likelihood	-0.000699449	0.00615624	0.909542	-0.0127657	0.0113668	0.999301	0.987315	1.01143
TL	PCOS	Weighted median	-0.00440992	0.00794825	0.579011	-0.0199885	0.0111686	0.9956	0.98021	1.01123
TL	PCOS	Weighted mode	-0.00155641	0.0115946	0.89617	-0.0242819	0.0211691	0.998445	0.976011	1.02139
TL	PCOS	Inverse variance weighted (multiplicative random effects)	-0.000675219	0.00741105	0.927405	-0.0152009	0.0138504	0.999325	0.984914	1.01395
TL	PCOS	Inverse variance weighted (fixed effects)	-0.000675219	0.00604864	0.911116	-0.0125306	0.0111801	0.999325	0.987548	1.01124

## Sheet: Supplementary table 6
Supplementary Table 6. Assessment of the horizontal pleiotropic effects from PCOS to TL
		Pleiotropy			Heterogeneity
outcome	exposure	egger_intercept	se	pval	Q	Q_df	Q_pval
TL	PCOS	0.00463042	0.00433644	0.316774	13.511	9	0.140815
